# Supplementary material for: Epidemiological Features of Human Norovirus Genotypes before and after COVID-19 Countermeasures in Osaka, Japan
Source: Viruses. 2024 Apr 22;16(4):654. doi: 10.3390/v16040654 (PMC11055107; doi:10.3390/v16040654)
Supplement: Supplementary file 1 [file viruses-16-00654-s001.zip]

Archive with 1 entries (1 files):
- viruses-2959844-supplementary.pdf
